# Supplementary material for: Longitudinal measurement invariance in urbanization index of Chinese communities across 2000 and 2015: a Bayesian approximate measurement invariance approach
Source: BMC Public Health. 2021 Sep 10;21:1653. doi: 10.1186/s12889-021-11691-y (PMC8431910; doi:10.1186/s12889-021-11691-y)
Supplement: Supplementary file 1 — Additional file 1. [file 12889_2021_11691_MOESM1_ESM.csv]

Dataset S1. The levels of urbanization and its twelve components over the 10 waves of measurements from 1989 to 2015. COMMID = community ID; T1 = Province; T2 = Urban/Rural; T3 = City/County; T4 = Neighborhood/Village
COMMID	STRATUM	T1	T2	T3	T4	index.1989	index.1991	index.1993	index.1997	index.2000	index.2004	index.2006	index.2009	index.2011	index.2015	comm.1989	comm.1991	comm.1993	comm.1997	comm.2000	comm.2004	comm.2006	comm.2009	comm.2011	comm.2015	denc.1989	denc.1991	denc.1993	denc.1997	denc.2000	denc.2004	denc.2006	denc.2009	denc.2011	denc.2015	div.1989	div.1991	div.1993	div.1997	div.2000	div.2004	div.2006	div.2009	div.2011	div.2015	econ.1989	econ.1991	econ.1993	econ.1997
111101	1	11	1	1	1									85.88	100.7466667									8.6	8.4									8	7.5									5.5	7
111102	1	11	1	1	2									90.075	86.23166667									9.5	4.8									8.5	9									5.5	8
111103	1	11	1	1	3									82.63	81.405									8.5	6.1									9	9									5.75	6.25
111104	1	11	1	1	4									86.01	89.17									9.9	8.4									8.5	8.5									7	6.5
111201	1	11	1	2	1									91.655	84.35166667									8.2	8.1									8.5	8.5									7	7.5
111202	1	11	1	2	2									98.46714286	95.62									9.2	7.8									7.5	8.5									6.5	6
111203	1	11	1	2	3									95.24333333	92.36666667									9.8	7.3									9.5	9.5									6.5	6
111204	1	11	1	2	4									97.08333333	87.87									9.1	7.6									8	8									6	6
111301	1	11	1	3	1									88.06	89.09666667									6.2	6.3									7.5	7.5									5.5	6.25
111302	1	11	1	3	2									97.16	92.9152381									9.6	8									8.5	9									5.5	6
111303	1	11	1	3	3									88.04	86.33333333									8.3	7.4									7	8.5									7	7
111304	1	11	1	3	4									87.7	92.61666667									9.6	9.3									9	9									5	6.5
111401	1	11	1	4	1									100.9011905	79.72636364									9.6	6.18									9	9									7.5	6.25
111402	1	11	1	4	2									74.24	85.70666667									6.7	8									8	9									6	4.5
111403	1	11	1	4	3									90.805	79.50166667									8.6	6.8									6.5	6.5									5.75	6
111404	1	11	1	4	4									88.89833333	87.49166667									9.9	8									9	9									6	6.5
112101	3	11	2	1	1									94.67833333	85.08403509									9.2	8.32									9	9									6.5	6.75
112102	3	11	2	1	2									89.96	90.17									9.8	7.8									8.5	9									6	5.75
112103	4	11	2	1	3									78.24	80.42166667									9.6	5.8									5.5	5									6.5	5.5
112104	4	11	2	1	4									67.945	77.08166667									9.4	7.7									6	5.5									7	6.5
112201	3	11	2	2	1									97.39333333	89.39166667									9.8	7.8									8	6									9	7
112202	3	11	2	2	2									79.73	91.46666667									9.5	7.5									7.5	7.5									7.5	6.25
112203	4	11	2	2	3									67.465	70.64166667									9.5	8.4									5	5									5.75	6.5
112204	4	11	2	2	4									67.02333333	73.99666667									9.3	7.1									4.5	5									5.5	6
211101	1	21	1	1	1	73.74357143	75.46	69.68416667		84.89166667	92.665	101.6	92.41166667	94.78	99.79952381	4.9	4	5		6	6.9	8.5	8.5	7.3	6	9	9	8.5		9.5	9.5	10	10	9	9	4.25	4.25	3.5		6	5.5	5.5	5.75	5.5	7.5	5	5	5
211102	1	21	1	1	2	67.14	71.135	70.36		84.815	86.48	92.56	86.185	87.82166667		5.9	5	6		6.2	6.6	6.8	7.8	8.2		6.5	6.5	6.5		8	8	8	8	8		6.5	6.5	6		8	8	8	7.5	7.5		5	5	5
211103	2	21	1	1	3	78.865	81.535	77.475		76.85	74.535	85.65666667	89.13333333	88.9297619	91.17666667	6	6	6		6	4.9	7	7.2	6.7	7.2	7.5	8	8		8.5	8.5	9	9	7	7	4	4.25	3		4.5	7	7.5	6	7.5	6.5	5	5	5
211104	2	21	1	1	4	49.11607143	49.21833333	62.27833333		48.46	59.98666667	67.35	65.60666667	72.54833333	71.02666667	4.9	3.8	6		4	6.4	6.58	7.19	7.2	7.4	5.5	5.5	5.5		5.5	5.5	5.5	5.5	6	7.5	2	2.5	2.5		2.5	4	4	5.5	4	4.5	1	0.05	2.5
211106	1	21	1	1	6										88.53666667										6.91										8.5										6.5
211201	1	21	1	2	1	60.90666667	62.99916667	65.385		71.70666667	82.54	85.77166667	84.69309524	79.835	95.93666667	5.95	4	4.92		6	6	6.42	6.5	8.7	8.1	6	6	6		6	6.5	7.5	9.5	8	8.5	4	3.5	6		6.5	4.5	5.25	5	6.5	6	5	5	5
211202	1	21	1	2	2	60.90666667	62.99916667	65.385		71.70666667	82.54	85.77166667	84.69309524	79.835	95.93666667	5.95	4	4.92		6	6	6.42	6.5	8.7	8.1	6	6	6		6	6.5	7.5	9.5	8	8.5	4	3.5	6		6.5	4.5	5.25	5	6.5	6	5	5	5
211203	2	21	1	2	3	57.485	62.20166667	72.25916667		76.77666667	90.42	94.56666667	90.54809524	87.56	87.60166667	4	4	6		6.1	7	7	5.4	8.8	7.3	6.5	6.5	6.5		7	7	7	7	7	7	5.5	5	5		5.5	6	6.5	6.5	6.75	6	5	5	5
211204	2	21	1	2	4	68.92285714	65.6625	66.03916667		82.745	81.85333333	98.9	98.05833333	75.08333333	92.235	5.9	5	5		6	7	7.2	5.9	6.8	6.9	7	7	7		6	8	8.5	8	8	8	3.5	2.5	2.5		4.5	5	5.25	5.75	6.5	5.75	5	5	4
211208	2	21	1	2	8					72.56166667	83.80333333	91.29	87.8	74.36333333	80.25452381					6	7.9	8	6.5	7.5	7.1					7	7	7	7	8	8					5	5.75	5.75	5.75	6	6.5
212101	3	21	2	1	1	61.59404762	59.76416667			84.32666667	90.765	84.80666667	89.40928571	88.32833333	87.73333333	1.9	5			5.1	7.6	7.4	8.1	8.2	6.6	7	6.5			7.5	9	9	8.5	8.5	8.5	5.5	6			6.5	6.5	6	5.5	6.5	6.5	5	5
212102	4	21	2	1	2	35.11142857	42.27857143	41.35964286		37.69797619	41.6725	41.6175	45.8752381	49.10214286	62.63166667	2.8	4.78	3		4.9	5.76	2.78	6.53	6.7	7.2	4	4	4		4	4	4	4	4	4	2.5	3	3.5		3	4	4.5	4.5	4	5.5	0.5	0.5	1.5
212103	4	21	2	1	3	53.24	56.265	50.91916667		59.99690476	57.71630952	53.71738095	59.47380952	58.64214286	72.66047619	2.8	4.89	4.89		5.1	6.14	6.27	7.4	7.1	7	5.5	5.5	5.5		5.5	5.5	5.5	5.5	5.5	6	4.5	4	4.5		4	4	4.5	5.5	6	7.25	3.5	3.5	0.5
212104	4	21	2	1	4	33.0397619	32.83059524	40.82428571		29.53666667	44.5802381	50.69809524	56.08238095	54.90714286	60.26333333	1.5	2.76	4		4	5.6	4.86	6.62	7.3	6.6	5.5	5.5	5.5		5.5	5.5	7	6.5	7	5	4	3	4		3	4	3.5	4	5	5	0.5	0.5	1
212201	3	21	2	2	1	46.09333333	52.15738095	69.32952381		74.86166667	71.41833333	82.31333333	79.72166667	77.065	82.58166667	4.8	3	5		6	3.2	6.6	7.2	7.1	8.3	6.5	6.5	6.5		6.5	6.5	7	6.5	6.5	7	4	4.5	4		4	6.5	7	6.5	6.5	6	4	3.5	5
212202	4	21	2	2	2	33.5947619	38.56333333	41.31714286		43.54738095	38.99833333	49.915	48.8152381	48.58428571	60.385	3.4	3.67	3.78		3.7	3	3.1	6.7	7.1	6	5.5	5.5	5.5		5.5	5.5	5.5	5.5	5.5	4	3	2.5	2.5		3	4	4	4.5	4.5	5	0.5	1.5	1.5
212203	4	21	2	2	3	28.1852381	32.3575	47.42916667		52.71738095	45.12809524	54.025	51.31809524	46.61642857	56.55	3.6	3.88	4.88		4	4.8	4.7	6.3	6.4	5.6	5	5	5		5	5	5	5	5	3	3	3	4		5	4.5	3.5	4.5	4	3.5	0.75	1	1
212204	4	21	2	2	4	31.92047619	40.14809524	46.0572619		56.38166667	49.50761905	57.30309524	53.3352381	53.2447619	67.97	2.3	4.53	4.79		4	3.6	6.9	6	5.8	5.8	6.5	6.5	6.5		6.5	6.5	6.5	6.5	6	3.5	3	3	3		4.5	4	4.5	4.5	4.5	6	3.5	4	4
212301	3	21	2	3	1	59.765	67.93583333	68.13								5.9	5.89	5								3.5	3	4								4.25	4	5								4.55	5	5
212302	4	21	2	3	2	45.38047619	44.11333333	41.02619048		51.27666667	51.77333333	48.20166667	55.68705628	56.15952381	58.95452381	4.6	4.8	4.9		3.9	6.4	4.76	5.46	7.29	6.2	5	5	5		5	5	5	5.5	5.5	5.5	3	3.5	2.5		3.5	3	3.5	4.5	4.5	4	1	0.5	2.5
212303	4	21	2	3	3	42.98	47.325	56		70.035	61.01	61.85428571	58.19766234	62.12238095	76.30785714	5.7	5	4.6		6.2	4.7	4.82	5.82	7.91	5.9	5	5.5	5.5		5.5	5.5	5	5.5	5	5	1	2.5	4		4.5	3.5	5.5	5.5	5	7	2.5	3.5	3.5
212304	4	21	2	3	4	27.28666667	27.59	27.72619048		44.63166667	39.66333333	48.20666667	60.16705628	59.08047619	58.05047619	3	5	5		3.9	5.8	4.6	5.64	8.29	6.53	5.5	5.5	5.5		5.5	5.5	4.5	5.5	5	5	1	2.5	3		4	3	4	5.5	5	5	0.5	1	2.25
212305	3	21	2	3	5					82.15	99.335	87.41833333	98.88	94.78357143	93.34952381					6.2	7.3	7.4	8.6	8.6	7.8					4.5	4.5	4.5	8.5	7	7					7.5	7	6	7.5	7.5	7.5
212401	3	21	2	4	1	68.72238095	64.6425	61.69833333		80.36666667	87.50880952	94.01666667	86.62666667	91.125	91.72333333	5	5	4		5.2	6.5	7.1	6	8.3	6.7	6.5	6.5	6		8	8	8	8	8	8	3	2	3		4	5.5	5.25	6.5	6.5	6	5	5	5
212402	4	21	2	4	2	39.64809524	42.26952381	43.93952381		55.26547619	51.15214286	58.45214286	56.87	57.61452381	64.25	2.9	4.58	3		4	5.8	7.1	6.9	7.3	5.2	5.5	5.5	5.5		5.5	5.5	5.5	5	5	1.5	2	2	3		4	3.5	4.5	5.5	6.25	6.75	1.25	2	1.75
212403	4	21	2	4	3	42.98333333	45.9327381	41.30035714		59.5552381	48.42666667	53.48357143	58.39738095	62.72047619	59.19142857	3.16	4.56	3		4.1	5.4	7.2	7.5	7.6	7.4	5.5	5.5	5.5		5.5	5.5	5.5	5	5	5.5	2.5	2.5	3.5		5	4	5	5.5	5.5	5.75	1.5	1.5	2.5
212404	4	21	2	4	4	41.35857143	48.18761905	44.7125		47.15297619	53.07095238	59.09809524	62.48952381	59.46119048	57.32	3.1	3.6	3.41		3.89	5.2	5.81	7.1	7.9	8.6	6.5	6.5	6.5		6.5	6.5	6.5	6.5	6	5.5	4.25	4.25	4.75		5.5	5.25	6	6.5	6	6.25	2	2.75	1
231101	1	23	1	1	1				86.22333333	83.55666667	98.24166667	89.10666667	92.935	82.14333333	84.89666667				6.2	6.2	7.7	7.5	9	8.3	8.2				8	8	8	7.5	9.5	7.5	6.5				4.5	5	5	6	7	7	7				10
231102	1	23	1	1	2				79.04166667	79.83666667	95.81666667	82.58952381	89.92095238	93.61428571	101.1166667				6.1	5.89	7.5	5.91	7.18	7.46	7.9				6	7	7	7.5	7.5	9.5	8.5				6	7.5	8	7	8	8	5.75				10
231103	2	23	1	1	3				42.08	45.58	43.19309524	39.15833333	49.73047619	49.66095238	60.47166667				4	4.9	6.2	6.5	5.81	6.67	7.7				5.5	5.5	5.5	5.5	5.5	5	3				4	5	4.5	4.5	4.5	5	6				1
231104	2	23	1	1	4				54.97214286	54.44166667	61.42	62.25904762	64.19212121	81.96333333	82.11785714				5.9	6	6.9	6.14	6.82	7.3	7				5.5	5.5	5.5	6	5.5	4.5	6				3.5	5	5	4.5	5	6.25	6.25				2.6
231201	1	23	1	2	1				88.06	89.59833333	89.24083333	79.06666667	82.49857143	76.47	85.72166667				6	5.9	8.32	6.9	7.67	7.91	6.4				5.5	5.5	5.5	5.5	5.5	5.5	7				5	5.25	5.75	5.5	5.5	4.5	7.5				10
231202	1	23	1	2	2				84.635	91.55833333	91.98333333	80.32666667	71.69333333	77.56	83.71666667				6.1	6.3	9	8.05	6.2	7.8	6.7				6.5	6	6	7	7	7	7				4.5	4.5	5.75	6	5	5	6				10
231203	2	23	1	2	3				48.41333333	61.185	61.745	57.02166667	54.37666667	55.25	63.96333333				4.8	5.9	7.2	6.1	7.2	6.2	7				5	5	5	5	5	6	6				4	3	4.5	4.5	5	5.5	6.75				1
231204	2	23	1	2	4				27.57333333	48.4997619	54.36	46.08452381	47.65166667	41.46111111	54.53666667				4.8	5.9	4.42	5.76	4.9	6.22	7				5	5	4.5	4.5	4.5	4.5	4.5				3.5	3.5	4	4	4.5	5	5				2
232101	3	23	2	1	1				83.83	84.43333333	75.11833333	76.08666667	80.29	77.17833333	84.46666667				5.9	6	6.9	6.4	7.2	7.6	7.8				6.5	6.5	6.5	6.5	6.5	6.5	6				4.5	5.25	6	6.5	6	5	6				10
232102	4	23	2	1	2				36.64166667	35.37285714	33.31666667	34.53333333	32.79785714	28.2	38.34761905				4.8	2.9	2.2	5.9	4.7	4.8	5.81				4.5	4.5	4.5	4	4	4	0				3.5	4.5	3.5	4.5	5	4.5	4				0.1
232103	4	23	2	1	3				33.96142857	27.52166667	43.58166667	37.37666667	34.265	34.16666667	39.00833333				3.7	2	4.6	6.3	5.8	6	6				3.5	3.5	3.5	3	3	3	0.5				2.5	2.5	3.5	3.5	3.5	4.5	5.5				1.5
232104	4	23	2	1	4				49.63833333	40.46	48.96904762	32.47666667	44.78166667	45.19166667	43.78				5.9	1.68	5.9	5.8	6.5	6.8	6.1				2.5	2.5	2	2	2	3	1				3.5	3	4.5	5	4.5	4	4.5				1.5
232201	3	23	2	2	1				73.99833333										4.6										4										4.5										9.9
232202	4	23	2	2	2				24.22047619	37.80380952	41.00166667	41.84166667	44.58666667	42.57333333	52.30666667				2.7	4.9	3.2	6.1	6.4	5.8	6.4				4	4	4	3.5	3.5	3.5	2.5				2.5	3.5	3.5	3.5	4	4.5	4				3.5
232203	4	23	2	2	3				24.93214286	36.33952381	46.69	45.64214286	49.775	50.48761905	52.29166667				3.2	4.9	2.6	5.6	6.5	6	5.8				4.5	4.5	4.5	5	5	4.5	4.5				3	3	2.5	4.5	3.5	4	3.5				0.25
232204	4	23	2	2	4				37.7247619	41.15642857	52.47880952	46.7	49.25666667	43.8119697	45.23166667				3.6	5.8	4.3	5.7	6.5	6.73	6.7				4.5	4.5	4.5	3.5	3.5	4	4				2.5	3	4	4.5	5	4.5	4				2
232205	3	23	2	2	5					78.735	86.04	82.11	89.06928571	90.17190476	95.73357143					6.2	6.6	6	8	7.9	7.7					5.5	5.5	6	5.5	5.5	7					3	4	4	4.5	5	5.5
232301	3	23	2	3	1				74.51833333	86.125	72.83666667	74.735	90.27	96.69833333	95.65785714				4	6	5	4.2	8.24	9.3	7.5				5.5	5.5	5.5	6.5	6.5	6.5	8				3.5	4.5	4.5	5	5	4.5	6.25				10
232302	4	23	2	3	2				29.01666667	40.6	43.37833333	38.30166667	44.28428571	45.91166667	57.97333333				3.9	4.9	3.7	3.7	4.6	5.3	5.9				4	4	4	4	4	3	3				3.5	3	3.5	3.5	4	4.5	6.5				0.25
232303	4	23	2	3	3				24.29452381	46.24	45.80666667	36.075	50.8	46.46666667	50.74119048				3	4.2	4.1	3.4	4.2	5.1	4.9				2.5	2.5	3	3	3	2.5	2.5				4	4.5	4	5	4	4	5				2
232304	4	23	2	3	4				27.76333333	37.13666667	45.315	38.52916667	52.92	49.61166667	49.39166667				5	4.8	4.8	2.57	5.7	5.1	4.8				3	3	3	3	3	3	3				3	3	3.5	3.5	3.5	4	5				1.5
232401	3	23	2	4	1				77.175	85.1	75.13	87.31333333	75.62666667	82.54333333	92.78166667				6.2	5.2	8.1	6.7	8	6	8.1				6.5	6	7.5	7.5	7.5	7.5	8.5				4	5.25	4	3.5	5	5	6				4.75
232402	4	23	2	4	2				33.79333333	45.135	41.59333333	38.145	30.41666667	46.29	47.64666667				4.6	4.2	4.7	5	6.3	5.3	6.4				4.5	4.5	4.5	4.5	4.5	4.5	2.5				3.5	3.5	3.5	4	4.5	4	5				2.5
232403	4	23	2	4	3				38.27333333	46.555	40.81666667	41.35833333	36.34	43.85	45.67452381				3.8	3.8	3.7	5.1	6.7	4.9	6.3				3	3	3	3	3	3.5	2				4	3	4	3	5.25	5.5	4.5				1
232404	4	23	2	4	4				37.01333333	46.21	51.62666667	38.27166667	40.18	44.17	45.65761905				4	5	5.9	5.4	6.6	5	6				6.5	6.5	6.5	6	6.5	6.5	2				4	4	3.5	4	4.5	4	5.5				3
311101	1	31	1	1	1									92.025	90.10166667									9.8	8.3									9	9									6.25	6
311102	1	31	1	1	2									92.93	94.63666667									9.8	8.8									9.5	9.5									7	6.25
311103	1	31	1	1	3									86.945	80.035									9.9	7.7									7.5	7.5									6.5	7
311104	1	31	1	1	4									92.5										9.7										8										5.5
311106	1	31	1	1	6										90.84166667										7.7										8										5.5
311201	1	31	1	2	1									79.64	77.70166667									9.5	7.8									6.5	9.5									5.5	5
311202	1	31	1	2	2									91.97	95.48									9.4	8.5									6.5	7									6.25	5.5
311203	1	31	1	2	3									88.86333333										9.8										8										9
311204	1	31	1	2	4									98.21	93.23166667									9.5	7.9									9.5	8									7.5	6.5
311205	1	31	1	2	5										70.44666667										6.1										10										5.75
311301	1	31	1	3	1									86.88	84.2752381									8.1	7.9									9	8									5.25	5.5
311302	1	31	1	3	2									86.26	96.88166667									8.7	7.7									9	9.5									5.75	6
311303	1	31	1	3	3									97.01	85.43166667									9.4	8.3									9.5	9.5									5.75	5
311304	1	31	1	3	4									93.57833333	89.53738095									9.4	7.8									8	8.5									6.5	6.5
311401	1	31	1	4	1									84.625	69.70166667									8.2	5.1									6.5	8									5	4.5
311402	1	31	1	4	2									92.085	91.375									9.2	7.9									9.5	9.5									6.5	6.25
311403	1	31	1	4	3									97.585	84.51809524									9.9	7.6									9.5	9.5									5.75	6.5
311404	1	31	1	4	4									93.2	97.54333333									8	6.4									9.5	9									6	6.5
312101	3	31	2	1	1									97.14	82.56738095									10	7.9									6	6									7.5	6.25
312102	3	31	2	1	2									85.085	90.66272727									9	8.09									7	5.5									8.5	7.5
312103	3	31	2	1	3									90.08	81.42									8.5	5.8									5	7									9.5	8
312104	4	31	2	1	4									65.35333333	73.29									8.2	7.9									5	5									5.5	4.5
312201	3	31	2	2	1									92.065	81.79666667									9.1	8.3									9	9									8	7
312202	4	31	2	2	2									71.285	79.98666667									9	8.1									7.5	7.5									7.5	8.5
312203	4	31	2	2	3									70.6	65.715									8.4	6.4									7.5	7.5									6.25	5
312204	4	31	2	2	4									75.68333333	77.93238095									6.7	7.7									6	5.5									5.5	6
321101	1	32	1	1	1	67.38333333	67.32	69.02333333								3.9	6	5								8	6.5	6.5								5	5	6								5	5	5
321102	1	32	1	1	2	72.13666667	71.92916667	74.07416667	75.57666667	90.21166667	95.67666667	95.16666667	89.60666667	90.61333333	90.285	4	5	6	6.22	6.74	7.1	7	8.3	5.8	6.5	7	7	7	7	7	7.5	7	7	7.5	8.5	5	5.5	6	6.5	7.5	8	7.5	6.5	6	6	5	5	5	5
321103	2	32	1	1	3	52.23833333	60.965	62.95833333	64.89	83.33333333	86.075	82.53833333	67.54666667			3	6	5	4.91	6.5	7.58	7.86	8.88			6	6	6	6	7	7	6	7			3	3.5	5	4.75	7.5	7.5	9	7.5			4	5	5	5
321104	2	32	1	1	4	42.6	44.95	49.20666667	71.19166667	78.32	78.08666667	79.7875	82.06666667	80.095	86.80666667	2.7	4.9	4.9	6.1	6.3	7.1	7.42	8.1	7.7	7.3	5.5	5.5	6	5.5	6	6	6.5	6	6.5	9.5	3	4	4.5	4.5	5.25	6	8	8.5	8.5	8	3.5	3.5	2.5	5
321105	1	32	1	1	5				81.42666667	86.5	90.93416667	84.10666667	90.60666667	80.32928571	83.585				6	6.5	7.63	7.53	8	7.05	6.91				7	7	7	6.5	7	7	9				5.25	5.25	5.75	6.5	6	6.25	6.5				10
321107	2	32	1	1	7									90.96333333	90.665									8.6	8.3									9	8.5									8.5	7
321201	1	32	1	2	1	61.65142857	64.64095238	61.34583333	60.17	72.95333333	92.28	91.95	96.49619048	89.3	86.79309524	4	4.9	5	6	4.9	8	7.6	8.48	8.8	8.2	8	8	8	8	8	9	9	9	9	8.5	3.5	4	4	4.5	4	5.75	5.5	6.5	5.75	5.5	5	5	5	5
321203	2	32	1	2	3	46.66166667	53.91416667	49.92035714	64.98666667	73.90333333	76.55	87.995	85.01380952			3.5	4.68	5.89	5.9	5.9	7.9	7.4	7.05			7	7	7	7	6.5	7	7	7			3	4	5	5.25	5.5	5.5	5.5	6.25			3.5	3.5	3.5	7
321206	1	32	1	2	6				76.97452381	79.68666667	84.95166667	90.40333333	93.00952381	94.395	92.39642857				5.9	5.3	8	7.42	7.86	8.6	8.5				8	7.5	7.5	8.5	8.5	8	8				5.25	5.25	5	5.5	7	7.5	6.5				10
321207	2	32	1	2	7									85.185	80.96166667									9.4	7.6									6	6									8	7
321208	2	32	1	2	8				76.79166667	79.47166667	87.24833333	84.39333333	88.1	91.505	91.29452381				6.2	6.1	7.2	5.6	9.43	9.4	8.4				7.5	7.5	8	8	7	8	8				5	5.25	5	5	6	7.5	5				10
322101	3	32	2	1	1	54.98404762	52.74904762	58.82321429	67.80333333							3.5	4.67	4.67	6							6.5	5.5	7	7							4	4	4	4							5	5	5	5
322102	4	32	2	1	2	21.89761905	28.8452381	27.3472619	30.88702381	29.79416667	44.03119048	49.54869048	46.61309524	42.73452381	58.31119048	1.2	3.3	1.36	3.43	3.62	6.4	6.64	5.2	5.5	7.4	5.5	5.5	5.5	5.5	5.5	5.5	5.5	5.5	5.5	5	2.5	3.5	2.5	3.5	3.5	4	3	4.5	2.5	3.5	2.65	0.5	0.25	1
322103	4	32	2	1	3	26.37142857	21.08	24.04321429	31.6675	37.86166667	41.60666667	50.62047619	56.35666667	55.50333333	60.25833333	1.1	2.4	2.95	3.6	4.71	4.4	5.53	6.1	6.38	7.1	6.5	6.5	6.5	6.5	6.5	6.5	6.5	6.5	6.5	6.5	2.5	2.5	3	4	4.5	3.5	4.5	5	5	5	3.5	1.5	2.5	5
322104	4	32	2	1	4	33.72880952	22.4752381	27.23428571	35.68785714	49.03416667	50.81821429	54.0902381	54.07833333	50.44547619	55.17083333	0	2.2	1.2	3.2	3.24	5.71	5.5	5.9	5.6	6.2	6	6	6	6	6	5.5	5.5	5.5	5.5	6.5	3	2	2.5	3	4	4	4.5	5.5	5.5	4.5	3.45	0.5	0.25	2.5
322105	3	32	2	1	5					82.45166667	80.24	94.6325	92.82	98.915	96.04333333					6	7.7	7.72	7.9	9.4	7.3					6.5	7	7.5	7.5	7.5	7.5					4.5	5.5	5.25	6.5	5.75	6.5
322201	3	32	2	2	1	61.12738095	59.02857143	65.30666667								4	5.8	5.78								6.5	6.5	6.5								4.5	4.5	5.5								5	5	5
322202	4	32	2	2	2	37.01285714	35.39595238	43.81833333	47.11166667	63.10666667	59.09916667	62.62666667	59.47575758	66.26636364	67.88809524	2.8	4	5.55	3.43	5.92	3	6.4	8.09	7.64	7.91	5.5	5.5	5.5	5.5	5.5	5.5	5.5	5	5.5	5.5	4	3	4	4.5	4	4.5	4.5	4.5	4.5	6.5	3	3.5	3.5	3.5
322203	4	32	2	2	3	22.18666667	23.0552381	25.42333333	52.40666667	40.92	48.94166667	51.16666667	47.65333333	51.81666667	77.77809524	0.8	2.8	1.05	5.4	3.71	4.4	3.4	6.8	6.8	6.91	6	6	6	5.5	6	6	6	6	6	6	4	3.5	4	3.5	3.5	4	4	5.5	5.75	6	3	3	2.5	8
322204	4	32	2	2	4	27.095	27.23285714	28.48666667	33.15333333	51.935	44.85	52.81833333	55.17333333	57.64	66.58666667	1.6	1.74	3.22	1.4	4.9	3.1	5	6.5	5.7	5.6	7	7	7	7	7	6.5	6	6	6	6	4.5	4	4	4.5	5	4.5	4.5	5	4.5	4.5	1.5	3	3	2
322205	3	32	2	2	5				72.84166667	73.495									5.7	6.2									4	3.5									5	5.5									10
322209	3	32	2	2	9						82.83333333	90.385	101.39	96.02	98.76254902						7.1	8.4	8.5	8.9	8						7.5	7.5	7.5	7.5	7.5						6	6	7	6.25	6.25
322301	3	32	2	3	1	56.44833333	66.04333333	69.86952381								2.9	5.7	5.8								7	6.5	6.5								4	4.5	3.5								5	5	5
322302	4	32	2	3	2	23.84	33.28095238	31.28452381	40.33166667	44.93333333	44.74952381	52.72	55.01333333	65.76	76.42666667	1.3	4.6	4.58	4.9	5	3.1	6.4	7.3	8.3	7.5	6	6	6	6	6	5.5	5.5	5.5	5.5	6	3.5	4	3	3	4	3.5	4.5	4.5	4.5	6	2.5	2.5	3.25	3.5
322303	4	32	2	3	3	41.31714286	42.74654762	42.60952381	59.85333333	48.31666667	48.62166667	55.915	66.14666667	70.83071429	72.22666667	1.6	3.79	3.8	4.8	4.9	2.6	7.2	6.8	7.6	6	5.5	5.5	5.5	5.5	5.5	5.5	5	6	6	6	3	4	4	4.5	4.5	4	4.5	5.75	6	5	3.5	3	3.25	8
322304	4	32	2	3	4	26.35785714	40.35309524	43.12285714	55.24285714	45.46	52.51833333	51.29	58.49595238	77.39833333	83.52166667	1.3	3.4	4.62	4.9	5	4.8	6.9	6.1	7.7	7.6	6	6	6	6	6	5.5	5.5	6.5	7	5.5	3	3	3.5	4.5	5.25	4.5	4.5	4.5	5.5	5	2	3	2.75	2.5
322305	3	32	2	3	5				73.76666667	87.21666667	87.87666667	94.36666667	97.90666667	98.255	99.86166667				5	6.2	7.8	8.9	9.9	9.6	7.8				8	8	8	8	8	7	8				4	5	5.5	5.75	5	5.75	6				4
322401	3	32	2	4	1	57.69333333	58.62333333	65.52916667	71.87166667	75.08666667	84.37166667	81.55333333				2.4	4.68	4.89	5.9	5.6	6.6	5.8				7	7.5	7	8	8	8	8				4.75	3.5	4	4.5	4	5	5.25				5	5	5	10
322402	4	32	2	4	2	28.78452381	26.0452381	29.53571429	22.74666667	52.25583333	53.83916667	57.34	75.99115942	70.52166667	76.4257971	1.5	4.8	5	2.7	6	5.17	6.34	8.52	7.92	8	5	5	5	5	6	5.5	5.5	6	6	5.5	3.5	3.5	3.5	3.5	5.5	4	4.5	5.75	5.75	5.5	2.25	0.5	0.75	0.5
322403	4	32	2	4	3	31.665	32.03904762	39.47619048	33.96333333	31.29952381	52.41	61.755	50.85666667	50.855	49.91833333	1.2	3.5	3.8	4.8	4.2	6.2	6.18	6.64	7.4	8.4	5.5	5.5	5.5	5.5	5	5.5	5	5	5	4.5	3	3	3	3.5	4	4	4.5	5	5.5	5.5	0.5	0.25	1.5	2.5
322404	4	32	2	4	4	39.01857143	38.9397619	35.88285714	39.435	51.0025	49.695	56.57416667	59.37047619	59	61.26666667	1	3.5	4.8	4.6	3.89	6.6	5.05	6.43	6.7	6.4	5.5	5.5	5.5	5.5	6	5.5	5	5.5	5.5	5	3.5	4	3.5	4	5	4	4.5	4.5	5	4.5	3	0.25	1	1.2
322405	3	32	2	4	5								91.9902381	84.52654135	83.995								8.6	7.95	8.6								7	7.5	7								6.5	5.5	5.75
371101	1	37	1	1	1	60.83166667	55.07488095									6	4									8	8									4.25	4.5									5	5
371102	1	37	1	1	2	62.15666667	61.20166667	64.94666667	65.29833333	71.22166667	70.89666667	84.97166667	85.65473684	69.68421053	73.65452381	6	5	6	5.9	6.2	6.3	7	7.58	7.9	7	7	7.5	7.5	8	8	7.5	8	7.5	7.5	7.5	4.5	5	6	5	6	6	7	6.5	5.5	6	5	5	5	5
371103	2	37	1	1	3	60.65166667	63.1575	58.94916667	69.72309524	70.98	80.82833333	82.67166667	73.24	75.84	92.30666667	5.8	6	6	5.9	6.1	6.5	9.1	5.9	9.1	8.1	4	4	4	4	4	4	4.5	4.5	5	8	4.25	3	4.5	7	5	7	7.5	6.5	6.5	7	5	5	5	10
371104	2	37	1	1	4	54.235	64.87	71.805	72.26666667							5.9	4	5.9	6.1							7.5	7.5	7.5	7.5							4.25	4.25	4	6							5	5	5	5
371105	1	37	1	1	5				62.39	72.3702381	85.665	73.61833333							5.9	5.2	5.3	6.58							7.5	8	8	8							5.5	5.75	7.5	6							5
371108	2	37	1	1	8					82.08166667	84.21666667	85.70666667	81.33	79.205	68.56952381					5.9	6.6	8	8.9	8.9	5.8					6	6	4.5	4.5	4.5	9					4	6	7	7.5	7.5	6.25
371109	1	37	1	1	9								92.92666667	87.44988722	86.97595238								7.95	8.37	8.8								7	7	2								7.5	6	5.5
371201	1	37	1	2	1	48.14857143	53.55857143	54.84333333	53.29	76.66	72.70785714	89.275	83.9302381	89.81761905	68.13166667	5.8	5.44	5.69	6	6	6.3	7.1	7.7	8.3	6.9	4.5	5.5	6	4.5	6.5	6.5	6.5	6.5	6	6	4	3.5	4	3.5	5.25	5	7	7	7	6.25	4.9	5	5	5
371202	1	37	1	2	2	40.20952381	43.66666667	46.75452381	51.96666667	74.655	75.13071429	84.89	82.24690476	90.25761905	70.09666667	4	5	5	5	6.1	6.7	7.4	8.1	8	6.5	4	4.5	4.5	4.5	4.5	6	6.5	6	6	6	4.25	4.25	5.5	5	3.5	5.25	5.5	6.5	6	6.5	5	5	3.85	1.5
371203	2	37	1	2	3	54.94166667	61.47011905	71.31357143	76.215	82.46833333	95.7925	97.7225	106.5018421	85.85833333	99.08	3	6	6	5.6	5	6.95	7.34	8	8.6	8.1	9	9	9	9	9	10	10	10	8.5	8.5	5	6	4	6.5	6.5	8	8	7.5	8.5	6	5	5	5	5
371204	2	37	1	2	4	53.87095238	62.31690476	60.73166667	61.32166667	71.71166667	86	78.05833333	98.405	93.02666667	92.83	3.8	5.9	5.86	5.1	6.18	6.9	5.1	7.9	8.4	8.5	7.5	7.5	7.5	7.5	7.5	8	8.5	8.5	8.5	8.5	5	5.5	4.75	5	6	6.5	7	7.5	6	6.5	5	5	4.85	9
372101	3	37	2	1	1	47.2747619	60.84166667	66.285	77.185	75.77	77.06666667	77.52666667	75.66859649	73.11166667	77.34125	1.9	4.9	5	6.1	6.1	6.4	8	7.32	7.9	7.38	6	6	6	6	6	6	6	6	6	6.5	5	3.5	4.5	5	5.5	5.5	6.5	6	6.5	7	5	5	5	5
372102	4	37	2	1	2	38.57666667	57.53666667	43.99833333	57.63452381	57.50833333	52.46333333	61.10666667	58.39833333	59.93166667	49.87787879	4.8	4.9	5	5.9	5.2	5.1	6.3	8.3	9.4	7.46	7	7	7	7	7	7	4.5	4.5	4.5	4.5	3.5	3	3.5	4	4	4	6	5.5	5.5	6.5	3	4.5	5	4.75
372103	4	37	2	1	3	22.79857143	39.8502381	24.61	35.01285714	32.02571429	37.7	38.78916667	40.28095238	43.88928571	42.06714286	2.7	4.1	4.7	5.9	2.7	4.1	5.78	7	8	5.8	5	5	5.5	5	5	5	5	5	5	4.5	3.5	3	2.5	3	3	4.5	6	5.5	5.25	5.5	0.05	3.5	1.5	1.5
372104	4	37	2	1	4	33.23333333	44.5152381	41.68833333	51.85166667	47.55952381	60.085	50.235	54.1	54.98380952	51.525	3.5	4.1	4.8	5	6	6.1	6.2	6.78	7.86	7.2	5.5	5.5	5.5	5.5	5.5	5.5	5.5	5.5	5.5	5	4.5	3.75	4.25	5.5	5.5	4.5	5.5	5	5.75	9	0.05	1.5	1.5	1.5
372201	3	37	2	2	1	47.66666667	50.87	52.55	67.59666667	67.19666667	73.00666667	76.15166667	83.70666667	77.26508772	75.71380952	2.5	5	6	6.53	6.1	7	7.9	8.5	8.16	4.1	5	5	5	5	5	5	5	5	5.5	6.5	4.25	4	4.5	4.75	5	5.5	5.5	6.5	7	6	4.95	4.5	2.5	9.5
372202	4	37	2	2	2	19.27619048	17.85440476	19.08452381	31.8552381	29.54547619	25.30166667	34.51833333	42.07261905	41.50545455	43.60595238	0.1	1.5	1.9	5.14	5.1	2.3	4.4	4.12	4.09	6.4	4	4.5	4	4	4	4	4	4.5	4	6	2.5	2	2	3.5	3	3	5.5	3.5	5	4.5	2	0	1.25	0.25
372203	4	37	2	2	3	23.38095238	24.9447619	25.0652381	22.57309524	24.30059524	40.77761905	35.74619048	51.07268398	40.60796537	44.23095238	0.3	3	2.2	1.5	3.6	5.9	6.09	6.09	3.55	6.72	6	5.5	5	5	5	5.5	5.5	5.5	5.5	5.5	3	2.5	2.5	4	4.5	4	4	4.5	4.5	5	0.5	0	1.25	1.1
372204	4	37	2	2	4	34.09714286	36.6447619	35.91761905	40.82333333	36.76166667	44.0952381	36.63333333	54.7152381	59.97666667	63.39380952	2.2	3.5	3.6	5.8	3.9	4.1	3.6	5.72	7.3	6	4.5	4.5	4	4	4.5	4.5	4.5	4.5	4.5	4.5	3	2.5	3.5	3.5	4.5	4.5	3.5	5.5	5.5	6	3.5	1	2.5	0.25
372301	3	37	2	3	1	66.27416667	69.78666667	62.86166667	65.03666667	76.925	83.98833333	84.94	82.735	82.6	84.16	6	5	5	5	4.1	7.2	8.7	8.4	8.8	8.2	9	9	9	9	9	9	9	9	9	7	4.5	4	4	5	6.5	6	6.5	9.5	8.5	5.75	5	5	5	5
372302	4	37	2	3	2	28.39333333	37.71809524	42.765	58.30190476	62.5852381	64.705	71.80428571	67.45666667	69.75428571	73.56785714	1.9	4.78	4.89	4.8	5.2	5.14	6.7	6.6	7.8	7.9	5.5	5.5	5.5	5.5	5.5	5.5	6	6	6	6	4	4	4.75	4.5	5	5.5	5.5	5.5	6	5.75	3.5	3	4.75	4.5
372303	4	37	2	3	3	44.6152381	48.40714286	43.8725	41.48285714	52.16190476	54.15630952	57.78142857	56.62506266	63.10857143	71.3152381	4.5	4.89	5.89	4	5.2	5.76	5.82	6	8.4	7.8	6.5	6.5	6.5	6.5	6.5	6.5	6.5	6.5	6.5	5.5	3.5	4.5	4	4.5	5.75	5	6	5.5	5.75	5.75	1	2.5	3	2
372304	4	37	2	3	4	39.81952381	39.35535714	38.39083333	46.56428571	52.92190476	62.5202381	67.10892857	61.1652381	66.40357143	77.02595238	4.3	4.76	4.88	4.9	4.8	5.83	7.2	6.9	8.7	7.1	5.5	5.5	6	6	6	6.5	6.5	6.5	6.5	4.5	3.5	3.5	4	5.25	5.5	6.5	5.5	7	7.5	6.75	0.5	0.5	0.5	6
372401	3	37	2	4	1	57.69785714	61.60595238	65.04666667	65.91416667	65.20916667		80.84166667	89.54508772	88.16	84.07333333	5	5	5	5	6.09		8	8.42	8.2	7.5	5.5	5.5	5.5	5.5	5.5		6.5	6	6	6.5	4.5	4	4	5.25	5		9	5.5	5.75	6.5	5	5	5	5
372402	4	37	2	4	2	40.24380952	39.65404762	50.45452381	53.75452381	54.18095238	49.34261905	53.61952381	59.32809524	53.43809524	49.8302381	2.9	3.89	5	5	4	4.3	6.1	6.7	7.1	8.4	7	7	7	7	7	7	6.5	6.5	6.5	5.5	4	4.5	3.5	4.5	4.5	4	5.75	4.5	4	4	3.5	3.5	3.5	3.5
372403	4	37	2	4	3	41.8647619	38.9747619	45.21333333	50.11166667	48.16416667	51.33166667	66.2325	71.0752381	66.95172932	61.71595238	4.7	6	5	5	4	4.37	7.37	8.67	8.32	7.2	5.5	5.5	5.5	5.5	5.5	5.5	6	6	6	4.5	3.5	3	2.5	3	2.5	3	3.5	3.5	4.5	4	2	0.75	1	1.5
372404	4	37	2	4	4	29.70071429	35.42333333	36.76833333	42.93833333	43.53380952	37.9152381	42.115	55.05974937	49.01071429	52.67928571	2.8	3.9	3.9	4.9	4.9	3	4.4	6.79	6.6	7.4	5	5	5	5	5	5	5.5	5.5	5.5	5	3.5	3.5	4	4	3.5	3.5	4.5	5	4	4.5	4	4.75	4.65	9
411101	1	41	1	1	1	67.69666667	79.11666667	76.94916667	79.13666667	82.21916667	87.74	91.74166667	89.20666667	90.55		4	5	6	6.4	7.47	7.4	8.3	8.9	8.9		7.5	7.5	7.5	8	8	8	8	8	8		5	6.5	5.5	4.75	6	6.25	6	7	8		5	5	5	10
411102	1	41	1	1	2	66.47809524	62.16583333	62.23	73.71	71.7675	81.8	86.115	84.03	86.55	66.3	4	5	4.78	6	6.11	6.7	6.3	8.5	8.3	3.8	6	6	6	6	6	6	5.5	5.5	5.5	5.5	4.75	4	5	5	6	7.5	7.5	6.5	7	6	5	4.6	5	10
411103	2	41	1	1	3	54.49666667	56.47988095	56.25833333	55.92666667	61.43916667	71.34166667	72.465	68.25333333	68.02	74.30285714	4.7	4.68	5.44	6	6.12	7.7	8.4	9	8.2	7.8	5.5	6	6	6	6	6	6.5	6	6	6	4	3	3.5	3.5	4	5	5.5	5.5	5.25	5.5	3.35	1.5	0.25	1.5
411104	2	41	1	1	4	36.55071429	45.3902381	43.9725	49.485	53.53416667						1.4	3.4	3.88	5.9	6						3.5	3.5	4	3	3						4	4.5	3.5	4	5.5						0.1	0.25	0.5	0.75
411108	2	41	1	1	8						80.72666667	80.43	82.95666667	91.475	91.73						8.1	8.4	8.1	9.3	8.3						4.5	4.5	4.5	4.5	8						3.5	4	4.5	5	5.5
411201	1	41	1	2	1	64.54988095	60.59047619	73.6702381	78.41357143	77.16666667	82.29166667	100.07	99.68166667	99.15333333		3.9	3.88	6	6.1	5	7.5	8.89	9.53	10		7	7	7	7.5	7.5	7.5	7.5	7.5	8		6	5	5.5	6	5	6	8.5	7.5	7		5	5	5	5
411202	1	41	1	2	2	51.63309524	52.28833333	60.98416667	61.55833333	72.82166667	79.80166667	80.78666667	84.85350877	83.26	74.18166667	1.8	2.9	6	4.9	5.1	4.9	5.53	7	8.6	6.3	7	7	7	7	7	7	6	7	6	6	5.5	5	5	5.5	5.5	5.5	6.5	4.5	4.5	4.5	5	5	5	5
411203	2	41	1	2	3	35.48261905	46.36630952	33.36833333	58.03833333	71.20166667	72.87666667	72.07166667	68.93666667	66.4	69.19166667	2.5	4.67	5.89	4.9	6	6.2	6.8	7.6	7.53	8.3	5	5	5	6	6	6	5.5	6	6	6	4.5	4.5	4	4.75	6	5.5	5.5	5.75	6	4.5	1.5	2.5	0.5	7
411204	2	41	1	2	4	26.19095238	21.11309524	28.01642857	32.80666667	42.57666667	34.15833333	47.89166667	40.56666667	38.41	53.10166667	0.6	2.94	4.33	4	3.7	3.1	4.4	4.5	5.5	4.8	4.5	4.5	4.5	4.5	4.5	4.5	4	4.5	4.5	5	3	3	3.5	3	5	4.5	4	5.5	4.5	4	1	0.75	3.35	1.65
411205	1	41	1	2	5										103.87										8.2										7										5.5
412101	3	41	2	1	1	56.79880952	54.15988095	46.78619048	50.61619048	66.82690476	74.54083333	57.16666667	66.68666667	65.235	82.93166667	3.5	4.58	3.73	5	5.1	4.67	4.2	6.62	4.7	8.1	6	6	6	6	6	6	6	6	6	6	4.25	5	4	5	5.5	6	5.25	5.25	6	6.75	5	5	5	5
412102	4	41	2	1	2	26.37238095	33.06285714	28.6077381	35.43857143	32.5797619	35.83916667	33.13333333	51.73833333	48.60666667	47.14242424	2.58	3.3	2.37	5.6	3.55	5.2	5.4	7.1	6.7	6.09	4.5	4.5	4.5	4.5	4.5	4.5	4.5	4.5	4.5	4.5	3.5	3.5	4	4	5	5	4	4.5	4	5	2.5	1.75	2	6
412103	4	41	2	1	3	17.65	25.87	22.10571429	22.86285714	28.62	39.39083333	28.79416667	38.59333333	31.40333333	44.68833333	0.5	2.05	1.37	1.8	5	4.75	3.05	6.9	6.43	5.6	4.5	5	4.5	4.5	4.5	4.5	4.5	4.5	5	3.5	3	2.5	2.5	3	3.5	3.5	4	5	3.5	3.5	1	0	1.5	1.5
412104	4	41	2	1	4	23.11130952	30.54619048	34.47095238	27.4647619	34.24666667	41.25666667	35.90166667	40.87619048	40.06166667	47.90666667	1.4	1.7	2.8	4.7	4	6.3	3.6	7	6.7	4.6	5.5	5.5	5.5	5.5	5.5	5.5	5.5	5.5	5.5	4	3	3.5	4	4	3.5	4	3.5	4.5	4	4.5	0.25	0.25	0.25	0.5
412201	3	41	2	2	1	46.17595238	39.21571429	56.23916667	62.76416667	67.01452381	80.39857143	74.46785714	82.33166667	83.12	84.36166667	1.3	3.3	4.89	5	5.21	6.9	4.5	5.8	6.1	8.2	5	5	5	5	5	5	5	5	5	6.5	3.5	3.5	3	4	4	4	5	4.5	5.5	5.5	1.75	1	2.15	2.5
412202	4	41	2	2	2	25.07333333	25.49285714	23.98285714	25.26357143	38.10761905	38.40452381	48.28964286	54.76380952	54.55214286	47.60928571	1.1	1.5	1.67	1.5	4.1	4.4	5	4.4	5.5	6	5	5	5	5	5	5	5.5	5.5	5.5	1	4	3	3.5	4	4.5	4	5	6	6.5	4.5	0.25	0.25	0.1	0.7
412203	4	41	2	2	3	16.83571429	16.75285714	26.19238095	26.52595238	30.86880952	35.72297619	30.78	39.93095238	38.93928571	31.45833333	0.1	1	2	1.9	3.2	4.5	4.2	4.8	5.2	4.9	3.5	3.5	4	3.5	3.5	3.5	4.5	4.5	4.5	4.5	3	3	4	4	4	4	3.5	4	4	3	0.2	1.5	3	3
412204	4	41	2	2	4	21.37047619	19.07857143	26.21809524	31.08369048	36.27928571	37.88619048	46.41190476	45.98095238	43.19071429	54.59952381	0	1	2.53	2.24	4.6	4.7	4.9	5.3	5.2	5.8	5	5	5	5	5	5	5	5	5	4.5	3.5	4	3.5	3.5	4	5	5.5	5.75	5.75	5.5	0.25	0.65	2	3.5
412301	3	41	2	3	1	61.36916667	65.6375	63.57702381	68.78166667	63.08666667	74.21166667	70.31666667	81.19166667	81.075	68.06833333	4.68	5.89	5	4.8	4.8	4.7	5.6	6.9	8.4	3.7	7.5	7.5	7.5	7.5	7.5	7.5	6.5	7.5	7.5	6	3.5	4	4.25	4	4.5	5	5	5.5	5	5.5	4.9	4	5	10
412302	4	41	2	3	2	14.25928571	20.88	23.44333333	25.48238095	33.18619048	29.12904762	38.35785714	34.80761905	42.87666667	57.15166667	0.2	1.84	2.56	2.4	3.5	4.29	3.1	5.24	6.2	6.1	5.5	5.5	5.5	5.5	5.5	5.5	5.5	5.5	5.5	6	3.5	3.5	2.5	3	3.5	3.5	4	5.5	5	3	0.05	0.25	1.25	1.5
412303	4	41	2	3	3	27.25761905	26.07095238	29.18071429	29.66666667	39.71666667	35.13166667	37.43416667	42.80753623	45.895	54.725	0.7	4.1	4.3	3.7	3.9	4.38	3.95	6.18	7	6	4.5	4.5	4.5	4.5	4.5	4.5	5.5	5.5	6	6	3.5	3.5	3.5	3	4	3.5	3.5	5	5.5	3.5	0.5	0.5	3.5	1.5
412304	4	41	2	3	4	32.19761905	32.09880952	19.19166667	28.71666667	29.47916667	26.87404762	27.2975	41.70826087	41.68913043	57.76289855	0.8	2.7	2.1	3.4	2.79	2.7	4.48	5.39	5.91	6.39	5	5	5	5	5	5	5	5	5	5.5	3	3	3.5	3.5	2.5	3.5	3	4.5	4	5.5	1	4	0	6
412401	3	41	2	4	1	67.38928571	61.24952381	57.74416667	52.76321429	65.12166667	59.95833333	65.36666667	70.30952381	65.87869565	71.06	5.7	5.7	5.91	5.81	5.9	7	6.2	8.38	8.61	8.52	6.5	6.5	6.5	6.5	6.5	6.5	6	6	6	6	4	4	4	4.5	4.75	4.5	5.5	5.75	5.5	6	2.5	2.5	4	3
412402	4	41	2	4	2	42.70952381	40.23190476	45.0175	41.89666667	51.00595238	43.78619048	52.33666667	54.20902692	62.92540373	58.99142857	4.2	1.4	3.73	4.64	3.83	5.74	6.04	7.74	7.26	5.1	7.5	7.5	7.5	7.5	7.5	7.5	6	6	6	6	3.5	3.5	3.5	3.5	5	5.25	5.5	5.5	5.75	5.5	0.5	1.25	0	0.5
412403	4	41	2	4	3	16.32785714	17.04	32.8747619	29.44666667	25.35333333	27.26833333	38.65083333	37.66255411	35.27952381	41.15333333	0.7	3.6	5.6	5	3.9	5.5	6.24	7.09	6.9	6.6	4	4	4	4	4	4	5	5	5	6.5	2.5	2.5	3.5	3.5	2.5	3	4	4.5	5	4.5	0.05	0.5	0	0.25
412404	4	41	2	4	4	18.47857143	17.91142857	24.27	30.13666667	44.16333333	23.39083333	37.45333333	39.22357143	39.70095238	44.09151515	0.4	1.8	2.04	3.17	3.67	2.36	4.87	5.33	4.68	5.55	5	5	5	5	5.5	3.5	6	6	5.5	5.5	4	2.5	2.5	2.5	3.5	3.5	3.5	4	4	3	0.25	1	0	3.55
421101	1	42	1	1	1	67.08452381	71.40666667	70.02952381	73.57166667	77.80666667	95.94166667	92.90166667	101.0916667	94.325	97.14166667	4	4	5	4.1	5	8.1	8.3	8.1	9	8.2	6.5	6.5	6.5	6.5	6.5	7.5	7	7	7	7.5	5.5	5.5	6	6.5	7	6.5	7	7.5	8	5.75	5	5	5	5
421102	1	42	1	1	2	62.135	65.7425	66.52535714	66.41	72.91166667	84.18	83.43166667	94.10666667	84.875	87.94166667	1.9	4.76	4.67	4.9	4.9	5.5	6.6	8	8.2	7.3	6	6	6	5.5	5.5	6.5	7	6.5	6.5	9	5.75	4	4.5	4.75	5	6	6	5.75	6.5	5	5	5	5	5
421103	2	42	1	1	3	27.03785714	32.0125	33.58916667	31.99416667	38.11833333	45.17666667	47.25738095	46.52833333	48.22666667	61.80166667	1.8	1.68	2.68	2.62	4.8	5.7	5.2	6.8	6.2	7.5	5	5	5	5	5	5	5	5	5	4	2.5	3.5	3	4	4	5.25	6	6	6	4.5	3	0.5	3.5	2.5
421104	2	42	1	1	4	58.46785714	44.045	66.42035714	62.555	81.40166667	82.515	74.35	94.45166667	89.29	93.25166667	3.9	1.9	5	4	4.1	5.7	7.1	8.9	8.3	7.7	4.5	5	5	4	5.5	4.5	5.5	5.5	6.5	5	4	3.5	3.5	3.5	4	6	5.5	6.5	6.5	6.75	3.5	3	3.5	0.65
421201	1	42	1	2	1	68.64166667	77.53666667	65.41666667	79.04666667	78.46952381	81.11071429	91.17916667	92.15842105	90.38684211	98.44166667	5	6	5	6.11	5.7	7.8	7.47	7.26	8.63	7.7	5.5	5	6	6.5	6.5	6.5	5.5	6	6	6	7.5	6	6	5.5	5.25	5.5	7.5	6	5.5	6.75	4.9	4.9	5	5
421202	1	42	1	2	2	49.16785714	58.495	64.0452381	62.94666667	76.53	73.19666667	75.25833333	84.38	68.91	93.36095238	2.8	2.89	5.89	6	5.19	6.6	5.95	7.8	7.5	6.53	4.5	5.5	5.5	5.5	4.5	5.5	5.5	5	6.5	7	3.5	4.25	4.75	4	5.5	5.25	4.5	6.5	5.5	8.5	1	3.5	1.5	5
421203	2	42	1	2	3	41.83785714	43.51666667	56.63	45.485	62.6925	80.155	73.64583333	85.535	84.69090909	88.5457971	2.4	3.4	4.63	4.7	4.9	6.62	6	8.2	8.55	8.18	6	6	6	6	6.5	6.5	6.5	7	6.5	4	4	4.25	3.5	4.75	5.75	5.25	6	5.75	5.75	7.5	3	1.5	2	0.5
421204	2	42	1	2	4	32.32738095	28.04333333	50.17702381	51.29166667	48.14333333	39.35833333	47.45083333	43.49952381	56.23	80.68666667	1	2.5	5.56	5.8	4.64	3.6	6	3.69	8.4	8	1	1	0.5	0.5	0.5	0.5	0.5	0.5	0.5	0.5	4	3.5	5	4.5	5.25	5.5	7	6	6.75	6	3.75	3	4.4	6.1
422101	3	42	2	1	1	70.86595238	67.84238095	64.00452381	76.11166667	77.57166667	81.67333333	55.16333333	98.30666667	97.07166667	96.765	5.7	5.6	5.8	5.8	4.9	6.9	6.9	6.5	7.6	8.3	8.5	8.5	9	9	9	9	9	9	8.5	8.5	5	4.5	4.5	5	5.5	5.5	5.5	6	5.5	6.5	5	5	5	5
422102	4	42	2	1	2	36.4	43.00904762	27.57595238	45.89333333	30.22654762	39.47095238	42.70666667	56.10357143	49.04952381	54.21857143	1.5	2.5	2.7	3.71	3.9	4.6	5.48	4.7	6	4.8	6.5	6.5	6.5	6.5	6.5	6.5	6.5	6.5	6.5	5.5	4.5	4	4	4	3.5	3.5	4	4.5	4.5	5.5	1	1	2.5	5
422103	4	42	2	1	3	53.7372619	63.9902381	61.39392857	67.03833333	69.65333333	84.47	64.62833333	79.69333333	76.30166667	82.02833333	3.6	4.5	3.79	5.8	5.8	6.2	7.5	6.9	6.8	6.6	8.5	8.5	8.5	8	8	8	8	8	8	5.5	3.5	4	4	4	4.5	4.5	5.5	5.5	5.5	7	5	5	5	5
422104	4	42	2	1	4	23.13	30.58714286	36.82285714	40.92809524	40.17333333	36.17	70.55083333	34.07761905	35.97285714	34.25666667	1.3	4.6	4.8	4	4.8	5.5	7.18	3.5	3.7	4.1	5	5	5	5	5	5	5	5	5	3.5	3	3.5	4	3.5	4	3.5	4.5	4	5	4.5	2.5	1	1	0.75
422201	3	42	2	2	1	53.68416667	57.2125	57.045	54.325	82.02333333	76.64666667	82.4175	81.93428571	89.46	98.55166667	4.58	4.89	4.88	4	6	6.8	6.95	8.2	8.5	8.5	6.5	6.5	6.5	6.5	6.5	6.5	6.5	6.5	7	7.5	3.5	3	4	4	4.75	5.5	6	5.75	8.5	6	5	5	5	4.95
422202	4	42	2	2	2	35.96809524	43.94619048	40.61571429	51.31690476	51.13904762	44.96571429	54.445	58.9	71.825	64.3210766	1.9	4.05	4.67	4.9	5.09	5.7	7.5	6.9	7.6	7.44	5	5	5	5	5	5	6.5	6.5	7	5	3.5	4	4	4.5	5	5	5.75	6.5	5.5	5.5	1	0.1	0.5	3
422203	4	42	2	2	3	27.1847619	25.44714286	25.07619048	28.69166667	35.89904762	25.17190476	29.86166667	39.21833333	41.62166667	41.55190476	1.5	1.9	2.5	2.4	3.4	2.8	6.1	3.5	2.9	4.86	5.5	5	5	5	5	5	5	5	5.5	5.5	3.5	3	3	4.25	4.25	3.5	4	4	5	6.5	2.6	0.1	0.1	1.5
422204	4	42	2	2	4	22.84571429	30.19857143	32.23214286	35.57071429	45.25738095	28.87404762	34.57833333	48.89666667	40.865	40.39	2.4	3.89	2.29	4.5	4.9	5.4	6.9	6	3.3	6.09	4.5	4.5	4.5	4.5	5	5	6	5.5	6	4	3.5	4	4	4	4	4.5	5.5	5	4	5	0.05	0.25	4.75	2
422301	3	42	2	3	1	66.16142857	66.17666667	74.21797619	74.41166667	86.11166667	83.755	81.99666667	93.18761905	91.99904762	100.7185714	3.6	4.8	5.65	5	6	6.5	7.7	9.53	9.7	8.29	5.5	5.5	5.5	5.5	7	7	7.5	7	7	7	5.5	5.5	6.5	6	7	6	5.75	5	5	6.5	5	5	5	10
422302	4	42	2	3	2	42.38452381	43.52309524	35.93214286	60.26333333	48.71166667	53.17	56.7	68.88166667	82.19333333	80.49848485	0.8	2.95	4.11	4.8	4.8	6	6.11	7.8	8.3	7	8	8	8	8	8	8.5	9.5	9.5	9.5	9	3.5	3.5	3	3.5	3.5	3.5	4.5	5	6.75	5.5	3.15	1	1	4
422303	4	42	2	3	3	39.88571429	38.49309524	48.32785714	51.055	44.84238095	53.83666667	48.10595238	72.15952381	78.745	74.39666667	2.1	4.1	4.4	4.7	4.7	5.2	5.42	7.24	7.4	6.9	7.5	7.5	7.5	7.5	7.5	7.5	8.5	8	8	5.5	3.5	4	3.5	4.25	4	5	4.5	5	5.5	9	3.15	0	0.5	4
422304	4	42	2	3	4	39.24190476	36.13833333	23.21047619	45.54	42.72904762	52.36	52.43416667	59.39347826	70.50333333	62.88437229	1.3	2.4	2.8	2.5	3.9	6.95	6.14	7.57	8	6.91	8.5	8.5	8.5	8.5	8.5	8.5	9	9	9	3.5	3.5	3.5	3.5	4.5	4.5	3.5	4.5	4	4	7.5	2.5	2	0.25	2
422401	3	42	2	4	1	38.54047619	37.11666667	30.84190476	31.775	47.69	39.20952381	42.06238095	59.5	54.72	76.6952381	3.7	4.7	4.11	5.9	4.6	6.52	5.75	7.36	6.6	8.46	3.5	3.5	3.5	3.5	3.5	3.5	3.5	3.5	3.5	5.5	2.5	2.5	3	3.5	4.5	4.5	4	6	5.25	5	3.1	1.75	2	0.75
422402	4	42	2	4	2	34.49904762	34.18904762	32.99619048	34.47785714	40.51119048	37.8275	52.67416667	51.92857143	47.40785714	61.02	2.7	5.16	4.33	3.7	3.8	5.73	6.85	6.4	5.8	7.4	4.5	4.5	4.5	4.5	4.5	4.5	5.5	5	5.5	4.5	3.5	3.5	3.5	3.5	4	3	5.5	4.5	4	5	3.25	2.5	2.5	1.5
422403	4	42	2	4	3	29.43095238	31.79333333	30.7797619	32.26619048	46.73119048	40.1472619	45.61666667	60.10666667	50.60285714	69.89666667	3.2	4.2	2.65	4.9	5	5.95	4.88	6.88	7.4	7.3	4	4	4	4	4.5	4.5	4.5	4	5	4.5	3.5	3.5	3	2.5	3	4.5	3.5	4.5	5	6	2.95	1.5	2.6	3.25
422404	4	42	2	4	4	38.00809524	31.64880952	42.74071429	31.42666667	43.47119048	35.59452381	41.09416667	52.80571429	49.80904762	63.51666667	2.5	3.42	3.8	5.8	4.81	5.3	3.48	7.33	7.53	6.67	4.5	4.5	4.5	4.5	4.5	4.5	4.5	4.5	5.5	4.5	4	3.5	4.5	3	3.5	3	4	4	5.25	5	2.65	1	2.6	0.75
431101	1	43	1	1	1	48.37452381	49.63202381	53.03285714	69.17321429	73.98916667	91.20166667	100.255	90.73166667	97.25	82.55666667	4.7	5.79	4.79	5.89	5.91	7.8	9.05	9.1	9.7	8.8	6.5	6.5	7.5	7	7	7	7	7	7.5	6.5	4.5	4	5.5	4	5	5.25	6.5	6	6.5	6.25	0.5	0.5	1.5	9.1
431102	1	43	1	1	2	62.88285714	63.04035714	66.1	76.42166667	81.29666667	90.82666667	85.84666667	97.77166667	96.51	88.42714286	3.9	6	4.87	3.8	4.9	7.3	5.9	8.6	7.8	7.33	8	8	8	8.5	8.5	8	8	8	8	8	6	6	8	7.5	5.5	5.5	7	6	7	5.75	2	2	2	3.7
431103	2	43	1	1	3	38.06071429	42.26904762	50.28452381	44.36666667	56.11666667	82.08785714	86.345	92.19	84.1	79.74166667	4.4	5.68	4.8	5	4	6.62	6.5	8.8	9.2	7.6	6	6	6.5	6.5	6.5	6.5	7	6.5	6.5	7	4	3.5	4	4.5	4.5	5	6	5.5	7	7.25	0.25	0.25	5	3
431104	2	43	1	1	4	68.60285714	69.65285714	71.99535714	79.51285714	89.67666667	82.73285714	95.90666667	92.995	90.86	92.27238095	5	6	5	6	6.2	7.5	8	9.3	9.4	7.1	7	7	7	7	7	7	5.5	5.5	7.5	8.5	6	5	5	4.75	5.25	5.5	6	6	6	7	5	5	5	10
431201	1	43	1	2	1	73.06166667	77.71535714	82.6925	81.945	89.41833333	96.67738095	98.49571429	95.525	92.71	89.3447619	1.9	3	5.88	6	5.9	8.2	8.3	7.6	7.3	8.3	6.5	6.5	6	5.5	6	7.5	7.5	7.5	8	7.5	5	4	5	4.75	5.5	6.5	6.5	7	7.5	6	5	5	5	5
431202	1	43	1	2	2	68.55452381	66.72833333	74.59833333	81.185	90.07666667	92.10166667	95.10666667	93.87666667	99.18083333	81.3002381	5	4	6	6	6	7.9	7.62	8.9	8.8	7.9	7	6	7	7	7	7	7.5	8	7.5	8	5.5	5	5.5	6.5	8	7	7.5	6.5	8	5.75	5	5	5	5
431203	2	43	1	2	3	63.11238095	62.27452381	70.74416667	71.13333333	83.07666667	83.32916667	87.88	91.97666667	83.91666667	87.24666667	4.7	5.78	5.78	5.7	6.1	7.43	8.09	8.37	7.73	5.9	6	6	6	6	6	6.5	6.5	6.5	6.5	6.5	4	3	3.5	4.5	4	5	5.25	5.5	8	5.5	2	3.5	4	7.5
431204	2	43	1	2	4	57.69785714	62.4275	67.32333333	64.985	83.73916667	86.18166667	90.97	91.16891304	95.12	78.83357143	4.3	5.44	5.76	5.9	6.25	7.2	7.91	7.52	7.9	6.3	5	5	5	6	6	6	6	6	7.5	7	5	5.5	4.5	4.5	5	5	6	5.5	7.5	5.5	2	5	3	7.5
432101	3	43	2	1	1	59.55119048	57.45928571	63.00916667	66.61583333	79.15666667		75.86166667	85.37857143	85.41285714		3.7	5.88	5.41	5	5		7.08	6.62	7.81		5.5	6	5.5	6	6		6	6	7.5		4	4	4	4.75	4.5		5	6.5	4		4.5	3.5	5	4.95
432102	4	43	2	1	2	45.96119048	51.58238095	50.49452381	57.73166667	68.195	63.66833333	73.2375	82.40984848	62.775	78.20166667	4.3	5.6	5.7	5.7	5	4	5.72	7.09	5.3	8.2	5	5.5	5.5	6	6	6	6	6	6	6	5.25	5.25	4.5	4.75	5.25	5.75	5.5	5.5	5	5.5	3.5	3	4.95	4
432103	4	43	2	1	3	29.23666667	34.21452381	28.265	26.80785714	33.95416667	49.35333333	52.58666667	53.22090909	37.61166667	43.155	0.8	4.3	3.6	2.7	3.91	5.5	4.76	7.09	3.24	5.6	6.5	6.5	6.5	6.5	6.5	6.5	5.5	5.5	4.5	5	3	3	3.5	4	4	5	5.5	4.5	4	4.5	2.85	0.2	2.75	2
432104	4	43	2	1	4	55.60285714	50.86166667	42.0475	53.65285714	53.21738095	66.82	65.46916667	71.51666667	66.815	68.82166667	5.1	3.3	4.47	4.1	4	6	7.09	6.5	5.6	7.2	6	6	6	6	6	6	5.5	5.5	4.5	4.5	3	4.5	3.5	4.5	4	4.5	4.5	6	4.5	5.5	3.3	0.25	1	2
432105	3	43	2	1	5						54.525	54.21166667	60.32424242	53.76727273	86.00666667						5.9	7.27	6.82	6.09	6.7						6	6	6	6	7.5						3	5	4.5	4.5	6
432201	3	43	2	2	1	62.53166667	66.59	52.20833333	68.54666667	63.185	64.37119048	62.61166667	67.27333333	77.605	81.73833333	2.4	4.67	4.89	6.1	3.8	7.3	4.55	3.7	7.8	7.1	5	4.5	5	5	4.5	5	5	5	6.5	7	6	4	4.5	4.5	4.5	5	5.25	5.5	6	6.25	4.5	5	4.65	9
432202	4	43	2	2	2	31.35071429	40.35869048	36.83583333	48.24916667	50.2025	56.72785714	48.64404762	61.47047619	66.18	64.20666667	2.1	3.18	1.33	5.89	6	6.7	4.7	4.1	7.8	4.9	5	5	5	5	5	5	5	5	5.5	5.5	3	3.5	4	4	3.5	4	5.75	5	6	5.5	1	3.5	3	7
432203	4	43	2	2	3	30.80571429	41.29702381	53.55416667	68.66833333	73.40083333	62.33535714	64.73583333	67.48833333	71.54833333	72.13166667	0.9	3.94	4.47	5.47	3.71	6.63	6.27	4	8.2	4.7	4.5	4.5	4.5	4.5	4.5	4.5	4.5	4.5	4.5	5.5	4	4.5	5	4.75	4.5	5	5.75	5.25	6.5	4.5	2.2	1.5	4	6
432204	4	43	2	2	4	34.29404762	30.47285714	50.28666667	57.505	47.8525	62.08285714	64.39666667	61.0269697	69.63880952	66.43666667	2.7	0.53	5.58	4.7	5.58	6.6	5.4	3.36	8.48	5.2	4.5	4.5	4.5	4.5	4.5	4.5	4.5	4.5	5.5	6	4	3.5	4.5	4	3.5	4	5	4.5	5.5	5.5	2	2	3	1
432301	3	43	2	3	1	51.38285714	50.75119048	47.1352381	52.36666667	71.01488095	71.79666667	82.48214286	79.12952381	87.67545455	87.0130303	4.7	4.67	3.7	5.1	4	5.9	6.81	7.29	7.64	7.46	4	4	4	4	4	4	4.5	4.5	5.5	5.5	4	3.5	4	4	5	5.5	6	5.5	5.75	5	0.25	0.5	4	0.5
432302	4	43	2	3	2	29.56857143	29.3552381	35.45333333	23.26238095	40.69964286	52.0252381	52.08583333	57.13212121	52.40714286	59.81797101	0.7	2	3.22	3	3.55	4.7	5.73	6.36	5.5	6.31	5.5	5.5	5.5	5.5	5.5	5.5	6	6	4.5	5.5	3.5	3	4	4	4.5	5	4.5	6	4	5.5	2.5	0.5	1.5	0.5
432303	4	43	2	3	3	46.42785714	47.17904762	47.86369048	48.62952381	41.63416667	54.405	57.77238095	73.96166667	57.18190476	62.06471861	4.4	4.65	4.88	4.88	3.9	6	6.3	6.8	7	6.09	4.5	4.5	5	5	4.5	5	5	5	5	5.5	4.75	4.25	5.5	5.25	4.5	5.5	5	5.5	4.5	5.5	2.15	1	0.5	0.6
432304	4	43	2	3	4	34.82952381	44.53571429	45.12285714	45.00238095	50.27130952	58.47380952	69.64	63.03666667	73.18071429	82.00662338	2.9	3.89	3.9	5	5	4.7	6.5	6.8	7.7	6.73	6	6	6	6	6	6	6	6	6	5	4.5	3.5	4	4	4	3.5	3.5	5	5.5	4	1	0.5	0.5	1
432401	3	43	2	4	1	57.83333333	62.205	66.09666667	67.24952381	79.68166667	68.03714286	71.6222619	98.44166667	89.77	94.385	5.5	5.67	6	5	5	7.3	5.2	9	8.6	8	5	5	5	4.5	4.5	4.5	4.5	4.5	4.5	5.5	3.5	3.5	3	3	3	4.5	6	7.5	7	5	5	5	5	5
432402	4	43	2	4	2	28.99285714	30.18166667	22.83571429	24.38571429	32.32738095	45.945	46.05	50.63166667	43.355	55.05452381	2.3	2.3	2.56	2	2	3.3	2.8	3.6	4.3	8.11	4.5	4.5	4.5	4	4.5	4	5.5	4.5	5.5	4.5	3	3.5	3	3.5	3.5	4.5	3.5	4	4.5	5.75	0.5	0.1	1.5	1.8
432403	4	43	2	4	3	29.6947619	25.53428571	39.19095238	36.8347619	43.835	37.8047619	41.91666667	54.94892231	54.48642857	55.03357143	3.9	2.8	3.5	1.7	2.7	4.9	4.3	5.05	5.4	3.9	4	3.5	3.5	3.5	3.5	3.5	3.5	3.5	3.5	3	2.5	2.5	3.5	3	2.5	2.5	3.5	4.5	5.5	4	3.5	0.25	1.25	1.5
432404	4	43	2	4	4	49.96333333	44.14666667	42.04619048	58.04285714	59.285	57.82333333	47.40785714	58.94380952	54.27142857	70.20714286	4.2	3.1	3.76	4.9	4	5.4	4.4	5.4	5.5	5.8	7.5	7.5	8	8	8	8	8.5	8	7.5	4	4	3	3.5	4.5	4.5	3.5	4.75	5	5	5	2.75	0.5	1	2.5
451101	1	45	1	1	1	70.03452381	68.415	71.575	73.545	76.94119048	86.58416667					4.9	5.9	5.9	6	6	7.27					7.5	8	8	8	9	9					4.5	4.75	4.75	4.5	5	4.75					5	5	5	10
451102	1	45	1	1	2	66.92690476	72.3725	66.59916667	75.31166667	77.49	90.27166667	91.27666667	90.68666667	94.73105263	93.23952381	3.9	5.89	5.78	4.9	6.1	7.26	8	8.8	7.95	8.57	8	8	7.5	8	8	9	9	9	8.5	7	5	5	4.5	5.5	7	7	6.5	5	4.5	7	4.95	5	5	10
451103	2	45	1	1	3	55.18142857	50.14452381	56.42119048	80.38	79.73666667	86.8	84.8925	86.925	90.22333333	104.4	3.6	6	5.81	5.85	6	7.04	8.61	9.1	9.2	8.2	6.5	6.5	6.5	6.5	6.5	6.5	4.5	4.5	7.5	7.5	4.5	3.5	3.5	4.5	5	5	5.25	6	4	6.5	3.5	1.7	2.5	9
451104	2	45	1	1	4	21.58869048	34.30452381	41.73619048	41.17738095	52.62452381	41.41107143	50.36666667	64.95619048	68.92071429	63.30833333	2.3	2.1	4.6	4.7	4.9	5.1	5	6.7	6.5	6.7	4.5	4.5	4.5	4.5	4.5	4.5	5	4.5	5	5	4	3.5	4	4	3.5	3.5	5	4.5	6	5	0.25	0.5	0.5	1
451105	1	45	1	1	5							91.055	83.61	81.29333333	95.11							8	8.6	8.9	7.9							5	5	4	8							5	5.75	5.5	5.5
451201	1	45	1	2	1	49.63333333	58.67	61.2275	63.98666667	70.94	84.4925	89.30916667	82.74666667	82.48	81.06166667	1.7	4.6	4.79	5.7	6.47	6.75	5.56	6.2	6.4	4.6	7.5	7	7	6.5	8	8.5	7	8	8	7.5	4.5	4	4.5	4.75	7	6	7.5	6.5	7	5.75	5	5	5	5
451202	1	45	1	2	2	63.04333333	65.83166667	68.70666667	73.63166667	70.4752381	76.88416667	78.58916667	84.14666667	81.86	80.33666667	2	4.89	4.76	5.9	5	4.95	5.69	5.8	7.4	4.9	7	6.5	7	6.5	6.5	7	7	7	7.5	7	6	5	5.5	4.5	5.5	4	5	7.5	5.25	5	5	5	2	5
451203	2	45	1	2	3	55.885	43.995	62.67666667	64.32666667	70.08166667	74.06916667	76.79333333	87.7625	85.60214286	87.23666667	2	2.4	3.7	5.8	5	4.24	6.1	8.5	8	5.68	5	5	5	5.5	5.5	5.5	7.5	7.5	5.5	5	4.5	4	4	4.5	4.5	5.25	5.25	5	6	6.5	3.5	3	3.35	3.5
451204	2	45	1	2	4	41.94809524	36.1525	46.995	47.19	53.82166667	44.27083333	51.02166667	37.9	44.32897436	53.60948718	2.5	1.37	3.44	4.73	4.92	2.31	6.17	3.83	4	3.39	5	5	5	5	5	5	5	5	5.5	3	3	3	3.5	4	4	3.5	4.5	5	4.5	6	0.5	2	1	1
452101	3	45	2	1	1	53.82166667	52.85916667	57.88035714								4.9	4.79	5								6.5	7	6.5								4	3.5	4								5	5	5
452102	4	45	2	1	2	22.46333333	28.79571429	33.04035714	32.92964286	42.07666667	39.95166667	35.82654762	41.30583333	46.75142857	44.24848485	0.4	3.9	3.05	5.43	3.71	4.8	5.31	5.08	5.14	3.09	5.5	5.5	5.5	5.5	5.5	5.5	5.5	5.5	5.5	5.5	4	3	3	4	4	3.5	4	4.5	4	6	2.5	2.5	2.5	2
452103	4	45	2	1	3	25.1502381	25.94404762	35.43452381	51.2225	41.41	45.54916667	48.52	47.59653846	53.07619048	50.2173913	0.7	3.8	4.26	4.3	4.83	5.96	6.05	5.39	5.29	3.61	6.5	6.5	6.5	6.5	6.5	6.5	6.5	6.5	6.5	7	3	3.5	4	4.5	3.5	3.5	4	4.5	4	4	1.5	1	3	3.1
452104	4	45	2	1	4	35.56333333	37.69166667	36.54059524	35.40666667	42.69702381	55.88416667	58.89380952	50.6065368	59.57272727	61.39	2.5	3.6	3.95	4.5	3.73	4.53	7.05	5.55	5.82	4.43	6	6	6	6	6	6	6	6	6	6	3	3	3.5	3	3.5	3.5	4.5	5	4.5	3.5	2.15	0.75	2.5	5.5
452105	3	45	2	1	5				71.16095238	80.16166667	75.98166667	72.40666667	81.7080303	85.715	95.095				6	5.3	6.7	8.2	7.27	7.17	7.3				6	6.5	6.5	7.5	6.5	7	7				5.5	5	6	5.25	5.75	6.5	5.5				5
452201	3	45	2	2	1	52.81452381	59.09095238	69.52928571	78.98	78.8125	91.11	93.32	95.65761905	87.88333333	90.87	5.1	5.44	5.75	5.8	5.73	7.3	7.2	7.91	7.7	8.2	7	7	7	7	7	7	7.5	7	7	6.5	4.25	4.25	4	4.75	5.25	6	6.5	4	5.75	5	1	5	3.5	10
452202	4	45	2	2	2	21.87285714	21.71333333	25.99380952	31.51285714	35.51166667	47.115	29.84928571	47.175	40.43142857	40.5247619	0	1.7	1.84	2.4	3.6	4.5	5.7	6.6	6.62	5	4.5	5	5	5	5	5	4	4.5	4.5	4.5	3	3	3	3	2.5	3	3.5	4	4	4	0.5	3.5	1.75	1.5
452203	4	45	2	2	3	24.53880952	25.4175	29.34369048	38.58619048	40.96	44.14202381	37.91940476	57.61820513	57.21	53.80619048	0.7	4.05	3.95	4.3	5.52	5.55	5.73	6.62	6.68	5.53	5.5	6	6	6	6	6	6	6	6	6	3	3	3.5	3	3	2.5	3.5	3.5	4.5	3.5	3	1.5	1.5	1.7
452204	4	45	2	2	4	40.14261905	46.35261905	45.18333333	59.14619048	57.415	65.39916667	57.43880952	69.23939394	70.10818182	72.39238095	1	5.2	4.5	5.91	4.9	6.48	5.91	7.55	7.91	7	6	6	6	6	6	6	5.5	6	6	6	2.5	2.5	2.5	3	4	3.5	4.5	3.5	4.5	3.5	0.5	0.25	0.65	2.5
452301	3	45	2	3	1	64.45619048	59.45166667	66.8	70.08166667	87.96916667	89.29285714	91.93916667	85.1930303	81.92130435	90.91952381	3.3	4.5	5.5	4.71	6.1	7.14	7.91	7.91	8.96	8.57	10	10	10	10	10	8	8	8.5	8.5	7	4.5	4	5.25	5	6	5.25	6.5	6.5	6.5	5.75	4.7	4.35	4	4.6
452302	4	45	2	3	2	35.52833333	25.50916667	26.94035714	38.85333333	45.7025	33.95452381	41.82357143	47.48666667	47.86238095	57.11666667	0.7	0.53	1.11	3.4	4.55	4.36	4.63	5.1	5.43	6.2	4	4	4	4.5	4.5	4.5	4	4.5	5.5	5.5	3.5	2.5	3	3.5	4	4	4	4.75	5.5	4	3.35	2.5	0.5	1
452303	4	45	2	3	3	27.48666667	26.1947619	26.22619048	36.21285714	41.58416667	36.47285714	39.86583333	46.15939394	45.47333333	55.2125	1.4	1.67	1.11	4.4	4.58	4.4	4.48	5.64	6.19	6.5	3.5	3.5	3.5	4	4	4	4.5	4	4	4.5	4.5	3.5	4	3	3	3	3	3	4	4	2.5	0	1.5	1.5
452304	4	45	2	3	4	35.36142857	29.94166667	26.56619048	44.64833333	49.005	44.22619048	38.86035714	38.63770563	48.24985507	50.08333333	1.8	2	3.8	4.4	4.45	4.9	4.63	3.09	3.57	6.6	4.5	4.5	4.5	4.5	4.5	4.5	5	4.5	5	5	3.5	3.5	4	3.5	3.5	5	5	5.5	5.75	5	2.8	0	0.5	2.5
452401	3	45	2	4	1	73.09	75.11166667	75.08666667	81.90571429	81.91833333	94.455	94.45	91.41166667	86.465	89.34666667	5.8	6	6	5.9	6.3	6.3	7.9	8.5	8.6	8.3	6	6	6	6	6	6.5	6.5	6.5	7	7	5.5	5	5	5.5	5.5	4.75	6	7	6	6.25	5	5	5	10
452402	4	45	2	4	2	49.79916667	51.01166667	52.21666667	72.55988095	75.00142857	83.05833333	82.18666667	87.67595238	90.28071429	91.67333333	4.52	4.6	5.6	5.74	4.82	6.36	7.39	8.43	8.79	7.83	4.5	4.5	4.5	4.5	4.5	4.5	4.5	5	6	6	3.5	3.5	3.5	3.5	3.5	4	4.5	5	5.5	5.5	2.5	3	3	6
452403	4	45	2	4	3	47.45333333	58.16166667	60.78	68.7625	64.09666667	81.8875	83.83	85.79238095	85.82909091	88.09666667	4.7	4.8	6	5.91	6	5.73	7.33	9.14	9.55	8.91	6	6	6	6	6	6	6	6.5	6.5	7	3.5	4.5	5	4.5	4	4.5	5.5	5.5	6	5.5	2.5	3.5	4.3	5
452404	4	45	2	4	4	35.2252381	36.37619048	41.03333333	43.43392857	43.0077381	45.39821429	50.83630952	70.99428571	67.135	71.30848485	2.2	4.6	5.3	4.36	3.74	4.09	6.52	5.52	5.42	5.09	4.5	5	5	5	5	5	5.5	5	6	6	3.5	3.5	3	3.5	3.5	4	4.5	5.5	5.5	3.5	3	2.3	0.5	3
521101	1	52	1	1	1	62.53	68.47952381	74.605								3.9	4.89	6								5	5	8								6.5	6	4.75								5	5	5
521102	1	52	1	1	2	51.97	59.69	64.08416667								2.4	4.26	6								7	7	7.5								4	5.5	3.5								5	5	5
521103	2	52	1	1	3	57.07785714	56.55166667	48.28								5.2	5.7	2.52								5	5	5.5								3.5	2.5	4								2.3	1.5	4.7
521104	2	52	1	1	4	44.98285714	49.82285714	47.58666667								3.3	5.3	4.47								5.5	5.5	5.5								3.5	4	4.5								2.25	0.5	1
521105	1	52	1	1	5				80.535										5.8										5.5										5.5										5
521106	1	52	1	1	6				75.45	75.01952381	92.86416667	85.48416667	78.97666667	90.29	90.15416667				5.9	6	7.43	7.72	7.4	6.6	7.83				5.5	6	6.5	6.5	7	6.5	7.5				6.5	7.5	7	6.5	8	7.5	6.5				5
521107	2	52	1	1	7				64.475	54.57952381	71.53166667	70.7425	68.225	73.83833333	52.08666667				5.8	5	6.67	6.81	7.7	6.7	7.2				5.5	5.5	5.5	4.5	5.5	5.5	3.5				5.25	4.75	5.25	5	5.5	5.5	4				5
521108	2	52	1	1	8				52.32928571	61.49285714	65.985	59.09583333	51.36166667	62.74642857	60.24916667				5.5	4.4	5.48	5.38	6.8	5.8	4.5				5	5	5	5	4.5	5	5				3.5	5	4.5	4.5	5	5	6.25				1.5
521109	1	52	1	1	9					83.30452381	91.43166667	91.3225	90.72857143	90.975	83.45428571					6.5	9	9.28	8.62	7.9	6.76					5	5	5	5	5	5					4	4.5	5.5	6	5.5	4
521201	1	52	1	2	1	64.48738095	72.15571429	70.43	76.7275	77.30666667	86.44333333	84.825	85.86333333	96.79833333	74.11166667	2	3.9	5	6	5.3	7.5	6.9	8.4	8.6	6.2	7.5	7.5	7.5	7.5	7.5	7.5	7	8	6.5	5	6.5	7.5	7	7	7.5	8	8	8.5	8	4.5	5	5	5	5
521202	1	52	1	2	2	60.7497619	60.73238095	60.5	66.08166667	63.29166667	73.37333333	73.43452381	73	86.41	81.48666667	2.9	3.9	4.8	5.5	4.7	3.7	6.1	6.1	7.6	7.3	5	5	5	5	5	5	5.5	5.5	5.5	5.5	4.75	4	5.25	5	5	6	7.5	7.5	8	6.25	5	5	5	5
521203	2	52	1	2	3	34.26285714	38.26214286	40.33714286	37.58607143	46.7	38.55857143	38.41285714	38.66	48.105	41.10345238	2.4	2.6	3.63	3.14	3.3	3.9	5.5	6.53	4.9	6.3	6	6.5	6.5	6.5	6.5	6.5	6.5	6.5	5	5	2.5	2.5	3	3.5	3.5	3.5	4.5	5.5	5.75	5	2.55	0.5	0.75	0.5
521204	2	52	1	2	4	30.09166667	33.54071429	33.26666667	46.24	35.90833333	37.16083333	41.37285714	49.66833333	60.17714286	47.50166667	1.3	1.5	0.6	2.9	1.9	2.43	4.9	5.7	6.57	5	4.5	4.5	4.5	4.5	4.5	4	4.5	4.5	4.5	3	3	4	4.25	4.25	4.5	4.5	4.5	5.25	4.5	5.5	2.5	1	1.5	1
522101	3	52	2	1	1	66.46452381	68.7	70.905	80.755	77.97833333	93.615	96.725	103.065	92.81380952	92.13666667	3.7	5.7	5.6	5.7	5.9	6.9	7.3	8	7.81	6.6	8	8	7	6.5	6.5	7	7	7	8	8	5	5.5	4.75	5.5	5.5	7	8.5	8.5	9	7	5	5	5	10
522102	4	52	2	1	2	31.62761905	36.135	31.93452381	48.565	55.23333333	53.36833333	55.10833333	48.34	56.19	57.53623188	0.6	3	2.4	3.2	4.2	4.2	4.7	4.1	4.9	3.96	6	6	6	5.5	6	6	6	6	6	4.5	3	3.5	2.5	3	2.5	3.5	3	3.5	3.5	4	1.25	1.55	2	2.5
522103	4	52	2	1	3	42.61928571	52.4	41.98333333	51.35	58.83583333	58.98583333	60.14333333	63.145	61.275	73.12166667	1.5	3.4	3.3	4.2	4.52	5.29	4.58	5.5	4.9	5.5	4.5	4.5	4.5	4.5	4.5	4.5	4.5	5	5	5	4.5	2.5	3	3	3.5	4.5	4.75	3.5	5.5	7.5	0.5	1.25	3	2
522104	4	52	2	1	4	25.85619048	38.03	37.76904762	47.285	50.65833333	53.77833333	37.81666667	51.345	53.725	59.75666667	0.5	2	3.37	3.4	4.8	5.1	5.2	6.1	5.5	4.7	4.5	4.5	4.5	4.5	4.5	4.5	4.5	4.5	4.5	3	3	3.5	3.5	3	3	3.5	4.5	4	4.5	7.5	0.8	1.5	0.55	2
522201	3	52	2	2	1	65.77880952	59.73630952	57.61333333	71.0652381	68.76571429	75.96166667	74.72833333	64.08880952	61.74666667	93.02571429	4.3	3.33	3.7	4.6	4.82	4.9	5	3.62	5.8	7.4	6.5	5.5	6.5	6.5	6.5	6	6.5	6.5	6.5	6.5	5	4.25	4.25	4.25	5.5	5.25	7	5	7.5	6.5	5	5	5	9.5
522202	4	52	2	2	2	32.1802381	29.09166667	30.70666667	44.08404762	35.79083333	55.20166667	45.89416667	55.36076923	50.35482759	66.49558442	0.5	1.8	3.3	3.8	2.67	3.93	4.43	4.31	5.24	3.7	4	4	4	4	4	4	4	4	4	3	3	4	4	4.75	4.5	4.5	5.25	6.25	5.75	6.5	2.5	0	2.5	2
522203	4	52	2	2	3	24.99333333	26.05666667	21.26666667	24.85333333	29.25833333	36.98916667	31.14916667	42.71833333	33.75666667	58.13640351	0	1	1.3	2.48	1.82	3.45	3.52	3.1	4.91	4.05	5	5	5	5	5	5	5	5	5	5	2.5	3.5	3.5	3.5	4	3.5	4	5.25	4.5	8.5	3.45	0.5	1.5	2
522204	4	52	2	2	4	27.3952381	18.64	18.00666667	28.36083333	31.81333333	30.01119048	33.09166667	36.18333333	39.6252381	39.17119048	0.1	1.1	1.5	2.86	3.17	3.76	3.57	1.9	4.57	2.9	4.5	4.5	4.5	4.5	4.5	4.5	4.5	4.5	4.5	4.5	2	1.5	2	2.5	3.5	3	3	3.5	4	3.5	2.95	0.1	1	2.5
522301	3	52	2	3	1	62.77166667	62.51666667	67.14952381	66.80166667	83.63916667	91.12666667	86.92166667	76.05238095	89.51721805	85.10166667	2.4	3.8	5.9	6	5.82	7.3	6.57	8.38	8.16	8.5	7	7	6.5	6.5	6.5	6.5	6.5	6.5	6	6	5	4.5	5.25	5.5	6	5.5	7.5	6.25	7.5	6.5	5	5	4.5	5
522302	4	52	2	3	2	28.64666667	23.59952381	27.64869048	31.14833333	43.0325	44.50833333	40.38583333	42.6247619	58.35333333	58.10166667	1.8	2.2	1	3.44	1.77	5	4.5	3.87	5.58	6	6.5	6.5	6.5	6.5	6.5	6.5	6.5	6.5	5.5	5.5	3.5	3	4	3.5	4	3	2.5	4	5	4.5	2.85	1	3	1
522303	4	52	2	3	3	34.12	30.36380952	41.17785714	57.0925	61.05	52.30166667	65.98833333	50.40142857	46.73063492	60.74803313	1.5	0.7	1.2	4.42	1.22	4.92	4.15	4	6.63	6.91	6.5	6.5	6.5	6.5	6.5	7	7	7	6	4.5	2.5	2.5	2.5	2.5	3.5	3	3	4.5	3	3.5	2.2	0	0	1
522304	4	52	2	3	4	27.54166667	24.93952381	43.67952381	34.47666667	51.2225	54.21666667	70.21333333	48.05571429	49.95952381	63.90071429	0.7	0.95	2.1	1.27	1.64	5.17	4.42	4.22	6.64	7.75	6	6	6	6	6	7	7	7	5	4.5	2.5	2.5	3	3	4	4	5	5	4	4	2.2	0.5	0.25	0.5
522401	3	52	2	4	1	59.17738095	67.51	71.24416667	66.92333333	79.175	81.27952381	86.77416667	92.63857143	94.655	99.55833333	0.8	3.7	5	5	5.6	6	6.48	7.2	8.2	7	7	7	6	5.5	6	7	6	6.5	7	8.5	4.5	6	6	5	7	6	6	7.5	6.5	8	5	5	5	5
522402	4	52	2	4	2	45.0252381	33.78333333	48.59416667	41.05	55.83166667	65.45166667	71.75166667	61.96880952	69.815	79.88928571	0.7	1.9	2.16	2.5	2.68	5.2	6.7	4.9	7.8	5.95	6	6	6	6	6.5	6.5	5.5	5.5	6	6	4	4	4.5	4.5	4.5	4	5	5	4.5	7	3.25	3	1.5	3
522403	4	52	2	4	3	33.72595238	29.59880952	42.28166667	33.64916667	41.82678571	50.32666667	41.65583333	51.35142857	60.05242424	60.12393375	0.3	1.3	0.4	2.37	2.43	3.9	5.29	3.76	6.64	5.31	6	6	6	6	6	6	5	5.5	5.5	5.5	3	3	3.5	3.5	4.5	4	4.5	5.25	5.75	5	3	0.5	0.5	2
522404	4	52	2	4	4	24.82857143	29.47	23.87904762	28.43285714	36.65642857	27.5275	31.79583333	37.98333333	56.105	58.02506494	0	2.1	0.21	0.57	1.57	3.05	2.61	4.08	6.5	5.82	5.5	5.5	5.5	5.5	5.5	5.5	5.5	5.5	6	5	2	1.5	2	2.5	3	3	3	4	3.5	4.5	2.9	0.25	0.5	5.5
551101	1	55	1	1	1									98.545	97.95166667									9.4	8.4									8.5	8.5									7	7
551102	1	55	1	1	2									83.625	82.96452381									8.6	7.2									8	8									4	4.5
551103	2	55	1	1	3									90.465	87.55666667									9	7.9									7	7									4.5	5.5
551104	2	55	1	1	4									90.61833333	78.77									8.5	8.4									7.5	8									5.75	5
551201	1	55	1	2	1									88.74	89.79452381									9.3	6									6.5	6.5									7.5	6
551202	1	55	1	2	2									88.215	88.16									8.7	7.6									7.5	9.5									6	6
551203	2	55	1	2	3									60.26261905	53.58142857									7.4	4.2									5.5	5.5									6	4
551204	2	55	1	2	4									87.72142857	77.06333333									7.1	6									7	7									5	6
551301	1	55	1	3	1									100.6685714	97.99666667									9.7	7.8									8	7.5									9	6
551302	1	55	1	3	2									93.92119048	97.47									7.4	7.5									7.5	5.5									6.5	6.5
551303	2	55	1	3	3									58.41380952	61.91047619									6.8	6.6									5	5									4.5	6
551304	2	55	1	3	4									44.18238095	54.6747619									5.8	5.7									4.5	4.5									3.5	7.5
552101	3	55	2	1	1									88.95357143	91.42166667									9.6	7.4									8	7									8.5	6.5
552102	3	55	2	1	2									80.37833333	80.74166667									8.6	6									7	7.5									8	6
552103	4	55	2	1	3									53.14166667	63.605									7.7	7.6									4.5	6.5									5.5	5
552104	4	55	2	1	4									39.04809524	56.81666667									5	5.5									5	5									4.5	4
552201	3	55	2	2	1									50.85642857	45.92547619									5	4.1									5	5									3.5	3.5
552202	3	55	2	2	2									40.10166667	42.92619048									5.7	4.6									5	6									5.5	6
552203	4	55	2	2	3									37.39142857	44.17738095									7.6	3.2									4.5	4.5									3.5	4
552204	4	55	2	2	4									47.65	57.47452381									5.9	4.7									4.5	4									5	4
552301	3	55	2	3	1									98.62428571	91.90452381									9.2	8.2									7	7									6	7
552302	3	55	2	3	2									53.28666667	42.05452381									7	7.2									5	5									5	5.5
552303	4	55	2	3	3									32.94428571	45.89952381									5.3	6.2									5.5	5.5									3.5	3.5
552304	4	55	2	3	4									32.775	48.49452381									5.9	5.9									5.5	5.5									3.5	8
[truncated: 86 more columns]
